# Supplementary material for: Movement Protein Mediates Systemic Necrosis in Tomato Plants with Infection of Tomato Mosaic Virus
Source: Viruses. 2023 Jan 4;15(1):157. doi: 10.3390/v15010157 (PMC9861833; doi:10.3390/v15010157)
Supplement: Supplementary file 1 [file viruses-15-00157-s001.zip]

Archive with 2 entries (2 files):
- viruses-2110018-supplementary.pdf
- viruses-2110018-supplementary.pptx
